# Supplementary material for: Ladostigil Attenuates Induced Oxidative Stress in Human Neuroblast-like SH-SY5Y Cells
Source: Biomedicines. 2021 Sep 17;9(9):1251. doi: 10.3390/biomedicines9091251 (PMC8471141; doi:10.3390/biomedicines9091251)
Supplement: Supplementary file 1 [file biomedicines-09-01251-s001.zip]

Archive with 3 entries (3 files):
- BioMed-LADO-Sup(round2) Table S1-FINAL.xlsx
- BioMed-Lado-Supp Table S2 (sin1_Lado_24h.Vs.sin1) FINAL.xlsx
- biomedicines-1360915.pdf
